# Supplementary material for: Identification of a New Target of miR-16, Vacuolar Protein Sorting 4a
Source: PLoS One. 2014 Jul 17;9(7):e101509. doi: 10.1371/journal.pone.0101509 (PMC4102469; doi:10.1371/journal.pone.0101509)
Supplement: Table S1 — List of identified chromosomes, miRNA and SNPs with start and stop site. (XLS) [file pone.0101509.s001.xls]

## Sheet: Sorted
Table S1. List of identified chromosomes, miRNA and SNPs with start and stop site.
A high percentage of targets were identified with a single known SNP in miRNA binding sites
belonging to multiple miRNA family (*).
CHROMOSOME	SNP_START	SNP_STOP	GENE	MIRNA
chr5	10434373	10434374	39877	miR-300
chr4	77959052	77959053	40066	miR-138
chr7	20180291	20180292	7A5	miR-494
chr2	69701451	69701452	AAK1	miR-183
chr2	69702980	69702981	AAK1	miR-217
chr4	146048748	146048749	ABCE1	miR-135
chr4	146048817	146048818	ABCE1	miR-299/299-3p
chr4	146049320	146049321	ABCE1	miR-29abc
chr10	27037454	27037455	ABI1	miR-144
chr2	204292410	204292411	ABI2	miR-144
chr1	179072623	179072624	ABL2	miR-1/206
chr18	47309883	47309884	ACAA2	miR-124/506
chr17	43220991	43220992	ACBD4	miR-24
chr7	100488406	100488407	ACHE	miR-125/351
chr4	185678109	185678110	ACSL1	*miR-124/506
chr4	185678109	185678110	ACSL1	*miR-34a/34b-5p/34c/34c-5p/449/449abc/699
chr17	79477355	79477356	ACTG1	miR-10
chr17	79477687	79477688	ACTG1	miR-103/107
chr3	38525216	38525217	ACVR2B	miR-384/384-3p
chr3	38525265	38525266	ACVR2B	*miR-132/212
chr3	38525265	38525266	ACVR2B	*miR-194
chr15	58888666	58888667	ADAM10	miR-140/140-5p/876-3p
chr21	28209394	28209395	ADAMTS1	*miR-15/16/195/424/497
chr21	28209394	28209395	ADAMTS1	*miR-503
chr21	28209396	28209397	ADAMTS1	*miR-15/16/195/424/497
chr21	28209396	28209397	ADAMTS1	*miR-503
chr5	129072955	129072956	ADAMTS19	miR-340/340-5p
chr4	73146728	73146729	ADAMTS3	miR-495/1192
chr11	10328766	10328767	ADM	miR-181
chr1	36559029	36559030	ADPRHL2	miR-133
chr10	112839998	112839999	ADRA2A	miR-135
chr4	3770197	3770198	ADRA2C	*miR-182
chr4	3770197	3770198	ADRA2C	*miR-96/1271
chr12	19671725	19671726	AEBP2	miR-217
chr4	88056894	88056895	AFF1	miR-19
chr4	88058336	88058337	AFF1	miR-19
chr4	88061624	88061628	AFF1	*miR-374/374ab
chr4	88061624	88061628	AFF1	*miR-410
chr4	88061626	88061629	AFF1	*miR-374/374ab
chr4	88061626	88061629	AFF1	*miR-410
chr5	132216687	132216688	AFF4	miR-34a/34b-5p/34c/34c-5p/449/449abc/699
chr21	45406661	45406662	AGPAT3	miR-193ab
chr8	6615753	6615754	AGPAT5	miR-377
chr8	6615837	6615838	AGPAT5	miR-124/506
chr8	6617364	6617365	AGPAT5	miR-410
chr1	990838	990839	AGRN	*miR-128
chr1	990838	990839	AGRN	*miR-224
chr1	990838	990839	AGRN	*miR-27ab
chr1	26648380	26648381	AIM1L	miR-21/590-5p
chr1	4834596	4834597	AJAP1	*miR-346
chr1	4834596	4834597	AJAP1	*miR-874
chr7	91670701	91670702	AKAP9	miR-433
chr1	243666957	243666958	AKT3	miR-539
chr16	30081563	30081564	ALDOA	miR-122
chr16	30081565	30081566	ALDOA	miR-122
chr2	29415978	29415979	ALK	miR-96/1271
chr2	203848582	203848583	ALS2CR8	miR-200bc/429
chr12	47470238	47470239	AMIGO2	miR-185/882
chrX	109441724	109441725	AMMECR1	miR-134
chrX	109441744	109441745	AMMECR1	miR-24
chr3	134074796	134074797	AMOTL2	miR-495/1192
chr8	6360288	6360289	ANGPT2	miR-145
chr19	8439102	8439103	ANGPTL4	miR-134
chr4	114302658	114302659	ANK2	miR-205
chr17	4067551	4067552	ANKFY1	miR-194
chr17	4070974	4070975	ANKFY1	miR-7/7ab
chr5	14710928	14710929	ANKH	miR-370
chr7	92029155	92029156	ANKIB1	miR-25/32/92/92ab/363/367
chr7	16639623	16639624	ANKMY2	miR-183
chr12	99139490	99139491	ANKS1B	miR-124/506
chr9	100777862	100777863	ANP32B	miR-1/206
chr9	100777867	100777868	ANP32B	miR-1/206
chr15	90328304	90328305	ANPEP	miR-125/351
chr15	90328307	90328308	ANPEP	miR-125/351
chr2	70053344	70053345	ANXA4	miR-1/206
chr16	71765839	71765840	AP1G1	miR-145
chr16	71765846	71765847	AP1G1	miR-145
chrX	15845400	15845401	AP1S2	miR-139-5p
chrX	15845401	15845402	AP1S2	miR-139-5p
chrX	15845404	15845405	AP1S2	miR-139-5p
chr10	75883032	75883033	AP3M1	*miR-139-5p
chr10	75883032	75883033	AP3M1	*miR-221/222
chr5	112179964	112179965	APC	miR-135
chrX	128780176	128780176	APLN	miR-15/16/195/424/497
chrX	128780198	128780198	APLN	miR-15/16/195/424/497
chr19	45452693	45452694	APOC2	miR-328
chr17	58524891	58524892	APPBP2	miR-144
chr12	105567981	105567982	APPL2	miR-219/219-5p
chr18	24436163	24436164	AQP4	miR-148/152
chr11	73079149	73079150	ARHGEF17	miR-25/32/92/92ab/363/367
chr3	56763137	56763138	ARHGEF3	*miR-101
chr3	56763137	56763138	ARHGEF3	*miR-144
chr3	56763137	56763138	ARHGEF3	*miR-34a/34b-5p/34c/34c-5p/449/449abc/699
chr3	56763250	56763251	ARHGEF3	miR-200bc/429
chr7	12729603	12729604	ARL4A	miR-141/200a
chr2	235403867	235403868	ARL4C	miR-7/7ab
chr2	38523620	38523621	ARL6IP2	miR-200bc/429
chr8	66515085	66515086	ARMC1	miR-210
chr8	66516584	66516585	ARMC1	miR-193ab
chr3	137964234	137964235	ARMC8	miR-338/338-3p
chr1	150783198	150783198	ARNT	miR-135
chr1	183596611	183596612	ARPC5	miR-133
chr15	52843993	52843994	ARPP-19	*miR-15/16/195/424/497
chr15	52843993	52843994	ARPP-19	*miR-503
chr17	4624499	4624500	ARRB2	miR-199/199-5p
chr15	98514432	98514433	ARRDC4	miR-128
chr11	122944105	122944106	ASAM	miR-138
chr7	123277050	123277051	ASB15	miR-23ab
chr6	119228809	119228810	ASF1A	miR-21/590-5p
chr2	175939218	175939219	ATF2	miR-26ab/1297
chr12	53910534	53910535	ATF7	miR-194
chr2	234204228	234204229	ATG16L1	miR-874
chr5	151125851	151125852	ATOX1	miR-133
chrX	138811015	138811016	ATP11C	miR-143
chr1	17312591	17312592	ATP13A2	miR-122
chr1	17312595	17312596	ATP13A2	miR-122
chr1	17312691	17312692	ATP13A2	miR-199/199-5p
chr3	10368576	10368577	ATP2B2	miR-326/330/330-5p
chr1	203712995	203712996	ATP2B4	miR-376c
chr8	20079041	20079042	ATP6V1B2	miR-25/32/92/92ab/363/367
chrX	77302106	77302107	ATP7A	miR-148/152
chr18	55313996	55313997	ATP8B1	miR-181
chr17	17921840	17921841	ATPAF2	miR-370
chr17	17921842	17921843	ATPAF2	miR-370
chr20	3628004	3628005	ATRN	miR-7/7ab
chr7	105245513	105245514	ATXN7L1	miR-135
chr16	337654	337655	AXIN1	*miR-128
chr16	337654	337655	AXIN1	*miR-377
chr19	41765857	41765858	AXL	miR-34a/34b-5p/34c/34c-5p/449/449abc/699
chr3	39184502	39184503	AXUD1	miR-15/16/195/424/497
chr1	193149184	193149185	B3GALT2	*miR-137
chr1	193149184	193149185	B3GALT2	*miR-25/32/92/92ab/363/367
chr3	182990343	182990344	B3GNT5	miR-30a/30a-5p/30b/30b-5p/30cde/384-5p
chr6	90641205	90641206	BACH2	*miR-101
chr6	90641205	90641206	BACH2	*miR-144
chr21	11029615	11029616	BAGE2	miR-183
chr21	11038801	11038802	BAGE2	*miR-122
chr21	11038801	11038802	BAGE2	*miR-134
chr21	11029615	11029616	BAGE3	miR-183
chr21	11038801	11038802	BAGE3	*miR-122
chr21	11038801	11038802	BAGE3	*miR-134
chr3	52436267	52436268	BAP1	miR-31
chr19	47724111	47724112	BBC3	miR-494
chr19	47724563	47724564	BBC3	miR-149
chr12	24968488	24968489	BCAT1	miR-130/301
chr14	99637961	99637962	BCL11B	miR-544
chr12	12251949	12251950	BCL2L14	miR-496
chr1	114420689	114420690	BCL2L15	miR-185/882
chr12	122499842	122499843	BCL7A	miR-329/362-3p
chr3	5026637	5026638	BHLHB2	miR-494
chr8	22478684	22478685	BIN3	miR-184
chr2	32843015	32843016	BIRC6	miR-218
chr15	40382143	40382144	BMF	*miR-125/351
chr15	40382143	40382144	BMF	*miR-329/362-3p
chr8	22069831	22069832	BMP1	*miR-141/200a
chr8	22069831	22069832	BMP1	*miR-194
chr20	6760266	6760267	BMP2	miR-378/422a
chr4	96075964	96075965	BMPR1B	miR-125/351
chr9	16413175	16413176	BNC2	miR-410
chr9	16416799	16416800	BNC2	miR-200bc/429
chr21	40566712	40566713	BRWD1	miR-543
chr14	93708223	93708224	BTBD7	miR-488
chr12	92537376	92537377	BTG1	miR-106/302
chrX	100604861	100604862	BTK	miR-21/590-5p
chr7	16745724	16745725	BZW2	miR-218
chr10	95429547	95429548	C10orf4	miR-23ab
chr11	111953922	111953923	C11orf57	*miR-216/216a
chr11	111953922	111953923	C11orf57	*miR-216/216b
chr11	93211735	93211736	C11orf75	miR-204/211
chr11	61553765	61553766	C11orf9	miR-199/199-5p
chr13	50488514	50488515	C13orf1	miR-346
chr13	50489164	50489165	C13orf1	*miR-132/212
chr13	50489164	50489165	C13orf1	*miR-148/152
chr13	39584915	39584916	C13orf23	miR-29abc
chr14	74826682	74826683	C14orf115	miR-9
chr14	45376361	45376362	C14orf28	*let-7/98
chr14	45376361	45376362	C14orf28	*miR-202/202-3p
chr14	74183577	74183578	C14orf43	miR-124/506
chr14	67938865	67938866	C14orf83	miR-125/351
chr16	9210798	9210799	C16orf72	*miR-103/107
chr16	9210798	9210799	C16orf72	*miR-15/16/195/424/497
chr18	43846669	43846670	C18orf25	miR-338/338-3p
chr19	40826980	40826981	C19orf47	miR-224
chr1	210029184	210029185	C1orf107	miR-24
chr1	54562377	54562378	C1orf83	miR-542/542-3p
chr1	54562443	54562444	C1orf83	*miR-128
chr1	54562443	54562444	C1orf83	*miR-27ab
chr5	159775777	159775778	C1QTNF2	miR-339-5p
chr20	54943385	54943386	C20orf108	*miR-129/129-5p
chr20	54943385	54943386	C20orf108	*miR-153
chr20	54943385	54943386	C20orf108	*miR-448
chr20	61576661	61576662	C20orf11	miR-346
chr20	18364228	18364229	C20orf12	miR-186
chr20	3230157	3230158	C20orf194	*miR-101
chr20	3230157	3230158	C20orf194	*miR-142-3p
chr20	3230157	3230158	C20orf194	*miR-144
chr20	34843897	34843898	C20orf4	miR-29abc
chr22	45592398	45592399	C22orf9	miR-9
chr21	43306100	43306101	C2CD2	miR-137
chr2	73455561	73455562	C2orf7	miR-1/206
chr2	73455563	73455564	C2orf7	miR-1/206
chr3	194790087	194790088	C3orf21	miR-133
chr4	39553699	39553700	C4orf34	miR-133
chr4	39553704	39553705	C4orf34	miR-133
chr5	133291312	133291313	C5orf15	miR-218
chr5	133292541	133292542	C5orf15	*miR-128
chr5	133292541	133292542	C5orf15	*miR-27ab
chr5	102613873	102613874	C5orf30	miR-18ab
chr5	60454625	60454626	C5orf43	miR-145
chr6	54130809	54130810	C6orf142	miR-29abc
chr6	109484272	109484273	C6orf182	miR-494
chr6	112422026	112422027	C6orf225	miR-192/215
chr8	12887171	12887172	C8orf79	miR-204/211
chr9	35661942	35661943	C9orf100	miR-192/215
chr9	12821797	12821798	C9orf150	miR-300
chr9	12821798	12821799	C9orf150	miR-300
chr9	34398373	34398374	C9orf25	miR-122
chr2	231684166	231684167	CAB39	miR-203
chr18	20837783	20837784	CABLES1	miR-96/1271
chr3	50401125	50401126	CACNA2D2	miR-34a/34b-5p/34c/34c-5p/449/449abc/699
chr10	18829986	18829987	CACNB2	miR-30a/30a-5p/30b/30b-5p/30cde/384-5p
chr10	18829987	18829988	CACNB2	miR-30a/30a-5p/30b/30b-5p/30cde/384-5p
chr10	18829988	18829989	CACNB2	miR-30a/30a-5p/30b/30b-5p/30cde/384-5p
chr2	152695491	152695492	CACNB4	miR-129/129-5p
chr3	86117263	86117264	CADM2	*miR-186
chr3	86117263	86117264	CADM2	*miR-340/340-5p
chr8	91072345	91072346	CALB1	miR-130/301
chr7	93054907	93054908	CALCR	miR-758
chr7	134654637	134654638	CALD1	miR-202/202-3p
chr7	134654638	134654639	CALD1	miR-202/202-3p
chr7	71244505	71244506	CALN1	*miR-153
chr7	71244505	71244506	CALN1	*miR-25/32/92/92ab/363/367
chr7	71244505	71244506	CALN1	*miR-448
chr7	128411523	128411524	CALU	miR-30a/30a-5p/30b/30b-5p/30cde/384-5p
chr3	9799044	9799045	CAMK1	miR-204/211
chr5	134086743	134086744	CAMLG	miR-186
chr9	138702586	138702587	CAMSAP1	miR-34a/34b-5p/34c/34c-5p/449/449abc/699
chr1	7827902	7827903	CAMTA1	miR-129/129-5p
chr17	38328211	38328212	CASC3	miR-124/506
chr3	122004215	122004216	CASR	miR-590/590-3p
chr3	122004217	122004218	CASR	miR-590/590-3p
chr11	119176901	119176902	CBL	miR-421
chr17	77759068	77759069	CBX2	let-7/98
chr22	39527359	39527360	CBX7	miR-193ab
chr17	42754856	42754857	CCDC43	miR-129/129-5p
chr4	77969248	77969249	CCNI	miR-149
chr4	77969249	77969250	CCNI	miR-149
chr10	97820549	97820550	CCNJ	miR-29abc
chr3	112080441	112080442	CD200	miR-26ab/1297
chr12	6928568	6928569	CD4	miR-181
chr9	99265967	99265968	CDC14B	miR-218
chr3	48199694	48199695	CDC25A	miR-21/590-5p
chr7	40134677	40134678	CDC2L5	miR-653
chr6	110935429	110935430	CDC2L6	miR-18ab
chr3	119135122	119135123	CDGAP	miR-214/761
chr3	119135127	119135128	CDGAP	miR-214/761
chr17	30817910	30817911	CDK5R1	miR-217
chr13	26978252	26978253	CDK8	miR-103/107
chr11	125830696	125830697	CDON	miR-181
chr22	17599447	17599448	CECR6	miR-129/129-5p
chr5	141033245	141033246	CENTD3	miR-299/299-3p
chr18	12673186	12673187	CEP76	miR-590/590-3p
chr3	101486049	101486050	CEP97	miR-876-5p
chr14	35181399	35181400	CFL2	miR-142-3p
chr15	57840126	57840127	CGNL1	miR-15/16/195/424/497
chr12	133417981	133417982	CHFR	miR-320/320abcd
chr3	142841463	142841464	CHST2	miR-431
chrX	10201663	10201664	CLCN4	miR-425/489
chr3	170151774	170151775	CLDN11	miR-99ab/100
chr3	170151860	170151861	CLDN11	*miR-137
chr3	170151860	170151861	CLDN11	*miR-25/32/92/92ab/363/367
chr6	45869243	45869244	CLIC5	miR-539
chr21	36088806	36088807	CLIC6	miR-539
chr5	157213496	157213497	CLINT1	miR-433
chr4	56300758	56300759	CLOCK	miR-490/490-3p
chr1	9790084	9790085	CLSTN1	miR-223
chr17	57771917	57771918	CLTC	miR-1/206
chr19	11660655	11660656	CNN1	miR-15/16/195/424/497
chr1	95363000	95363001	CNN3	miR-153
chr2	97477533	97477534	CNNM4	*miR-542/542-3p
chr2	97477533	97477534	CNNM4	*miR-758
chr7	155295710	155295711	CNPY1	miR-192/215
chr1	32118064	32118065	COL16A1	miR-29abc
chr6	70917183	70917184	COL19A1	miR-1/206
chr6	70918762	70918763	COL19A1	miR-25/32/92/92ab/363/367
chr2	238233394	238233395	COL6A3	miR-202/202-3p
chr20	61472385	61472386	COL9A3	miR-30a/30a-5p/30b/30b-5p/30cde/384-5p
chr17	28792146	28792147	CPD	miR-19
chr17	28792148	28792149	CPD	miR-19
chr3	98299431	98299432	CPOX	miR-124/506
chr12	69663501	69663502	CPSF6	miR-205
chr1	152488476	152488477	CRCT1	let-7/98
chr16	84942637	84942638	CRISPLD2	miR-145
chr4	5823144	5823145	CRMP1	miR-19
chr12	53551769	53551770	CSAD	miR-30a/30a-5p/30b/30b-5p/30cde/384-5p
chr5	149432862	149432863	CSF1R	miR-155
chr8	2795834	2795835	CSMD1	miR-34a/34b-5p/34c/34c-5p/449/449abc/699
chr10	126677466	126677467	CTBP2	miR-129/129-5p
chr5	138270296	138270296	CTNNA1	miR-433
chr5	138270296	138270297	CTNNA1	miR-433
chr5	138270298	138270299	CTNNA1	miR-433
chr2	80875429	80875430	CTNNA2	miR-129/129-5p
chr8	11702374	11702375	CTSB	miR-214/761
chr8	11702541	11702542	CTSB	miR-339-5p
chr11	70281309	70281310	CTTN	miR-142-3p
chr10	11373415	11373416	CUGBP2	miR-23ab
chr10	11373417	11373418	CUGBP2	miR-23ab
chr10	11376312	11376313	CUGBP2	miR-217
chr12	111786649	111786650	CUX2	miR-133
chr18	47808740	47808741	CXXC1	miR-495/1192
chr2	172413588	172413589	CYBRD1	miR-23ab
chr2	72356446	72356447	CYP26B1	*miR-181
chr2	72356446	72356447	CYP26B1	*miR-543
chr6	46517746	46517747	CYP39A1	miR-128
chr1	100661772	100661773	DBT	miR-9
chr10	14950375	14950376	DCLRE1C	miR-140/140-5p/876-3p
chr3	53320795	53320796	DCP1A	miR-377
chr5	112349293	112349294	DCP2	miR-494
chr5	112349296	112349297	DCP2	miR-494
chrX	110544888	110544889	DCX	miR-378/422a
chrX	110544891	110544892	DCX	miR-378/422a
chr11	103908791	103908792	DDI1	miR-374/374ab
chr2	15771078	15771079	DDX1	miR-499/499-5p
chr16	70367606	70367607	DDX19B	*let-7/98
chr16	70367606	70367607	DDX19B	*miR-196ab
chr16	70367606	70367607	DDX19B	*miR-202/202-3p
chr9	135469798	135469799	DDX31	miR-145
chr1	111730213	111730214	DENND2D	miR-197
chr1	3801972	3801973	DFFB	miR-137
chr1	55315463	55315464	DHCR24	miR-377
chr1	26797397	26797398	DHDDS	miR-421
chr14	95555385	95555386	DICER1	*miR-130/301
chr14	95555385	95555386	DICER1	*miR-148/152
chr14	95555385	95555386	DICER1	*miR-19
chr19	2714719	2714720	DIRAS1	miR-29abc
chr11	111891042	111891043	DIXDC1	miR-34a/34b-5p/34c/34c-5p/449/449abc/699
chr4	75971490	75971491	DKFZP564O0823	miR-186
chr4	75975106	75975107	DKFZP564O0823	miR-203
chr4	107845080	107845081	DKK2	*miR-128
chr4	107845080	107845081	DKK2	*miR-27ab
chr11	11985981	11985982	DKK3	miR-25/32/92/92ab/363/367
chr8	12941609	12941610	DLC1	*let-7/98
chr8	12941609	12941610	DLC1	*miR-202/202-3p
chr8	12943101	12943102	DLC1	miR-129/129-5p
chr11	83170722	83170723	DLG2	miR-592/599
chr10	79550958	79550959	DLG5	miR-203
chr8	1651464	1651465	DLGAP2	*miR-129/129-5p
chr8	1651464	1651465	DLGAP2	*miR-33/33ab
chr7	96640276	96640277	DLX6	miR-421
chrX	31138236	31138237	DMD	miR-194
chr15	78572844	78572845	DNAJA4	miR-181
chr19	14626196	14626197	DNAJB1	miR-137
chr1	6694844	6694845	DNAJC11	miR-370
chr3	132257851	132257852	DNAJC13	miR-204/211
chr19	10942562	10942563	DNM2	miR-204/211
chr1	172378300	172378301	DNM3	miR-145
chr19	10244293	10244294	DNMT1	miR-148/152
chr2	225630276	225630277	DOCK10	miR-19
chrX	117819901	117819902	DOCK11	miR-10
chr13	99446917	99446918	DOCK9	miR-218
chr21	34950608	34950609	DONSON	miR-9
chr17	1946445	1946446	DPH1	miR-485/485-5p
chr7	154685417	154685418	DPP6	miR-300
chr2	32249218	32249219	DPY30	miR-139-5p
chr8	26515137	26515138	DPYSL2	miR-125a-3p
chr18	32468111	32468112	DTNA	miR-19
chr5	118176591	118176592	DTWD2	miR-29abc
chr12	113535754	113535755	DTX1	miR-204/211
chr2	183961667	183961668	DUSP19	miR-374/374ab
chr2	183963986	183963987	DUSP19	miR-340/340-5p
chr6	350923	350924	DUSP22	*miR-182
chr6	350923	350924	DUSP22	*miR-96/1271
chr8	29194329	29194330	DUSP4	miR-137
chr8	29194333	29194334	DUSP4	miR-137
chr12	68055586	68055587	DYRK2	miR-495/1192
chr8	86126121	86126122	E2F5	miR-132/212
chr5	158124753	158124754	EBF1	*miR-182
chr5	158124753	158124754	EBF1	*miR-96/1271
chr1	236646135	236646136	EDARADD	miR-19
chr1	236647835	236647836	EDARADD	miR-22
chr13	78470788	78470789	EDNRB	miR-25/32/92/92ab/363/367
chr16	22295333	22295334	EEF2K	miR-34a/34b-5p/34c/34c-5p/449/449abc/699
chr6	52360330	52360331	EFHC1	miR-136
chr1	155106696	155106697	EFNA1	miR-200bc/429
chr13	107142414	107142415	EFNB2	miR-425/489
chr19	41314192	41314193	EGLN2	miR-23ab
chr11	125453889	125453890	EI24	miR-183
chr11	65766040	65766041	EIF1AD	miR-125/351
chr12	124105637	124105638	EIF2B1	miR-320/320abcd
chr12	53434043	53434044	EIF4B	miR-185/882
chr8	37917638	37917639	EIF4EBP1	miR-202/202-3p
chr7	73483073	73483074	ELN	miR-29abc
chrX	153609615	153609616	EMD	miR-124/506
chrX	153609616	153609617	EMD	miR-124/506
chr14	100407259	100407260	EML1	miR-300
chr4	111483132	111483133	ENPEP	miR-133
chr10	97626591	97626592	ENTPD1	miR-135
chr10	101465183	101465184	ENTPD7	miR-365
chr1	29446339	29446340	EPB41	miR-590/590-3p
chr3	89530955	89530956	EPHA3	miR-486/486-5p
chr2	222290705	222290706	EPHA4	*let-7/98
chr2	222290705	222290706	EPHA4	*miR-202/202-3p
chr2	222290722	222290723	EPHA4	miR-335/335-5p
chr12	15773476	15773477	EPS8	miR-200bc/429
chr12	15774213	15774214	EPS8	miR-365
chr2	212241460	212241461	ERBB4	miR-218
chr3	55717844	55717845	ERC2	miR-9
chr1	216678107	216678108	ESRRG	miR-374/374ab
chr11	128328958	128328959	ETS1	miR-300
chr7	13934963	13934964	ETV1	miR-19
chr3	185765586	185765587	ETV5	miR-129/129-5p
chr12	12048215	12048216	ETV6	miR-129/129-5p
chr12	12048233	12048234	ETV6	miR-129/129-5p
chr12	12048322	12048323	ETV6	miR-340/340-5p
chr1	92979207	92979208	EVI5	*miR-128
chr1	92979207	92979208	EVI5	*miR-27ab
chr1	242053033	242053034	EXO1	miR-300
chr4	56771049	56771050	EXOC1	miR-144
chr14	57672714	57672715	EXOC5	miR-421
chr8	72110869	72110870	EYA1	miR-219/219-5p
chr1	28300970	28300971	EYA3	miR-145
chr4	120239877	120239878	FABP2	miR-132/212
chr12	50263147	50263148	FAIM2	miR-326/330/330-5p
chr5	14610929	14610930	FAM105A	miR-590/590-3p
chr3	57611593	57611594	FAM116A	*miR-19
chr3	57613453	57613454	FAM116A	*miR-494
chrX	63405071	63405072	FAM123B	miR-34a/34b-5p/34c/34c-5p/449/449abc/699
chr9	129267812	129267813	FAM125B	miR-22
chr6	71269811	71269812	FAM135A	miR-25/32/92/92ab/363/367
chr2	131809601	131809602	FAM168B	miR-499/499-5p
chr10	102722648	102722649	FAM178A	miR-130/301
chr17	644985	644986	FAM57A	miR-106/302
chr9	134135712	134135713	FAM78A	*miR-182
chr9	134135712	134135713	FAM78A	*miR-96/1271
chr8	127565699	127565700	FAM84B	miR-205
chr16	5135521	5135522	FAM86A	miR-543
chr16	5135523	5135524	FAM86A	miR-543
chr5	150883871	150883872	FAT2	miR-34a/34b-5p/34c/34c-5p/449/449abc/699
chr11	92629511	92629512	FAT3	miR-129/129-5p
chr5	127594741	127594742	FBN2	miR-217
chr4	15607321	15607322	FBXL5	miR-411
chr12	117583864	117583865	FBXO21	miR-15/16/195/424/497
chr19	39516009	39516010	FBXO27	miR-124/506
chr6	146120443	146120444	FBXO30	miR-202/202-3p
chr14	55819799	55819800	FBXO34	miR-30a/30a-5p/30b/30b-5p/30cde/384-5p
chr2	73482516	73482517	FBXO41	miR-329/362-3p
chr9	123526712	123526713	FBXW2	miR-219/219-5p
chr4	153243498	153243499	FBXW7	miR-433
chr5	141974652	141974653	FGF1	miR-133
chr5	141974825	141974826	FGF1	miR-122
chr17	7346506	7346507	FGF11	miR-149
chr3	191860267	191860268	FGF12	miR-543
chr15	49776956	49776957	FGF7	miR-219/219-5p
chr11	36485223	36485224	FLJ14213	miR-19
chr14	76112832	76112833	FLVCR2	miR-125/351
chr1	94018879	94018880	FNBP1L	miR-182
chr3	172115439	172115440	FNDC3B	miR-384/384-3p
chr1	33329163	33329164	FNDC5	miR-129/129-5p
chr19	45976503	45976504	FOSB	miR-224
chr14	38059483	38059484	FOXA1	miR-141/200a
chr6	1395684	1395685	FOXF2	miR-379
chr16	86615268	86615269	FOXL1	miR-485/485-5p
chr2	48602606	48602607	FOXN2	miR-496
chr2	48606238	48606239	FOXN2	miR-34a/34b-5p/34c/34c-5p/449/449abc/699
chr11	3846723	3846724	FRAG1	miR-34a/34b-5p/34c/34c-5p/449/449abc/699
chr12	69972123	69972124	FRS2	*miR-182
chr12	69972123	69972124	FRS2	*miR-96/1271
chr12	69973203	69973204	FRS2	miR-145
chr9	133512698	133512699	FUBP3	miR-203
chr16	31202806	31202807	FUS	miR-141/200a
chr11	94279674	94279675	FUT4	miR-23ab
chr6	96661450	96661451	FUT9	miR-361/361-5p
chr3	45963194	45963195	FYCO1	miR-542/542-3p
chr2	208627842	208627843	FZD5	miR-24
chr8	104343779	104343780	FZD6	miR-199/199-5p
chr4	76569592	76569593	G3BP2	miR-217
chr11	77930032	77930033	GAB2	miR-485/485-5p
chr11	77930033	77930034	GAB2	miR-485/485-5p
chr9	101050828	101050829	GABBR2	miR-592/599
chr9	92221018	92221019	GADD45G	miR-383
chr3	30768468	30768469	GADL1	miR-1/206
chr3	30769711	30769712	GADL1	miR-326/330/330-5p
chr5	153798055	153798056	GALNT10	miR-138
chr9	101611544	101611545	GALNT12	miR-23ab
chr4	174242886	174242887	GALNT7	miR-154
chr9	128125052	128125053	GAPVD1	miR-132/212
chr16	90110680	90110681	GAS8	miR-491/491-5p
chr3	128198433	128198434	GATA2	miR-200bc/429
chr1	153782256	153782257	GATAD2B	miR-451
chr8	97154789	97154790	GDF6	miR-155
chr5	42720238	42720245	GHR	miR-202/202-3p
chr7	8126608	8126609	GLCCI1	*miR-129/129-5p
chr7	8126608	8126609	GLCCI1	*miR-33/33ab
chr7	8126610	8126611	GLCCI1	*miR-129/129-5p
chr7	8126610	8126611	GLCCI1	*miR-33/33ab
chr9	131303521	131303522	GLE1	miR-150
chr9	3824579	3824580	GLIS3	miR-494
chr4	158091912	158091913	GLRB	miR-203
chr4	158091913	158091914	GLRB	miR-203
chr2	191828385	191828386	GLS	miR-378/422a
chr2	191828685	191828686	GLS	miR-9
chr12	42477276	42477277	GLT8D3	miR-25/32/92/92ab/363/367
chr12	42479110	42479111	GLT8D3	miR-542/542-3p
chr12	42480690	42480691	GLT8D3	miR-21/590-5p
chr12	42480865	42480866	GLT8D3	*miR-182
chr12	42480865	42480866	GLT8D3	*miR-31
chr12	42480865	42480866	GLT8D3	*miR-96/1271
chr12	42481177	42481178	GLT8D3	miR-342/342-3p
chr14	54944756	54944757	GMFB	miR-145
chr3	50296149	50296150	GNAI2	miR-138
chr1	1718331	1718332	GNB1	miR-218
chr14	53244636	53244637	GNPNAT1	miR-590/590-3p
chr12	65110359	65110360	GNS	miR-25/32/92/92ab/363/367
chr12	65110509	65110510	GNS	miR-485/485-5p
chr1	204167466	204167467	GOLT1A	miR-378/422a
chr12	21668681	21668682	GOLT1B	miR-340/340-5p
chr2	171822901	171822902	GORASP2	miR-34a/34b-5p/34c/34c-5p/449/449abc/699
chr10	101157275	101157276	GOT1	miR-9
chr16	58741041	58741042	GOT2	miR-139-5p
chr10	113913221	113913222	GPAM	miR-183
chr5	56558598	56558599	GPBP1	miR-320/320abcd
chr9	132898494	132898495	GPR107	miR-125/351
chr12	123199326	123199327	GPR109B	miR-203
chr6	142764687	142764688	GPR126	miR-23ab
chr7	112723520	112723521	GPR85	miR-25/32/92/92ab/363/367
chr12	13066115	13066116	GPRC5A	miR-199/199-5p
chr16	46964703	46964704	GPT2	miR-374/374ab
chr2	10142151	10142152	GRHL1	miR-99ab/100
chr11	105850476	105850477	GRIA4	miR-129/129-5p
chr1	37262975	37262976	GRIK3	*miR-134
chr1	37262975	37262976	GRIK3	*miR-758
chr1	37265134	37265135	GRIK3	miR-135
chr12	13715094	13715095	GRIN2B	miR-197
chr6	146747772	146747773	GRM1	miR-181
chr14	95234779	95234780	GSC	miR-19
chr11	106558242	106558243	GUCY1A2	miR-218
chr2	26512886	26512887	HADHB	miR-33/33ab
chr17	39880544	39880545	HAP1	miR-339-5p
chr12	69050993	69050994	hCG_1757335	*miR-149
chr12	69050993	69050994	hCG_1757335	*miR-24
chr1	156713233	156713234	HDGF	miR-494
chr2	242166785	242166786	HDLBP	*miR-216/216a
chr2	242166785	242166786	HDLBP	*miR-216/216b
chr2	242166785	242166786	HDLBP	miR-448
chr2	242168979	242168980	HDLBP	miR-214/761
chr14	31569416	31569417	HECTD1	miR-300
chr2	197065022	197065023	HECW2	*miR-181
chr2	197065022	197065023	HECW2	*miR-9
chr1	2460607	2460608	HES5	miR-376/376ab/376b-3p
chr17	79668674	79668675	HGS	miR-142-3p
chr4	145659143	145659144	HHIP	miR-365
chr1	100547993	100547994	HIAT1	miR-31
chr10	102307935	102307936	HIF1AN	miR-184
chr10	102309525	102309526	HIF1AN	*miR-182
chr10	102309525	102309526	HIF1AN	*miR-96/1271
chr5	102538751	102538752	HISPPD1	miR-181
chr15	77776038	77776039	HMG20A	miR-214/761
chr8	76476365	76476366	HNF4G	miR-23ab
chr4	83276470	83276471	HNRNPD	miR-382
chr1	60341813	60341814	HOOK1	miR-218
chr19	12873906	12873907	HOOK2	miR-23ab
chr7	27181091	27181092	HOXA5	miR-130/301
chr17	46620094	46620095	HOXB2	miR-186
chr17	46626705	46626706	HOXB3	*miR-128
chr17	46626705	46626706	HOXB3	*miR-27ab
chr17	46626705	46626706	HOXB3	*miR-342/342-3p
chr17	46626816	46626817	HOXB3	miR-375
chr17	46626817	46626818	HOXB3	miR-375
chr17	46626818	46626819	HOXB3	miR-375
chr10	100219296	100219297	HPSE2	miR-214/761
chr2	228419217	228419218	HRB	miR-410
chr7	100162618	100162619	HRBL	miR-128
chr4	11400466	11400467	HS3ST1	miR-205
chrX	131760196	131760197	HS6ST2	miR-300
chr16	83845124	83845125	HSBP1	miR-374/374ab
chr12	104341647	104341648	HSP90B1	miR-223
chr21	15743600	15743601	HSPA13	miR-101
chr2	64686046	64686047	HSPC159	miR-19
chr2	198368028	198368029	HSPE1	miR-1/206
chr1	22148751	22148752	HSPG2	miR-29abc
chr7	8153052	8153053	ICA1	miR-9
chr1	6284894	6284895	ICMT	miR-137
chr19	18288897	18288898	IFI30	miR-29abc
chr10	91178414	91178415	IFIT5	miR-384/384-3p
chr12	102796131	102796132	IGF1	miR-1/206
chr1	206669512	206669513	IKBKE	miR-155
chr7	50468371	50468372	IKZF1	miR-218
chr7	50468374	50468375	IKZF1	miR-218
chr4	142654083	142654084	IL15	miR-203
chr2	102796313	102796314	IL1R1	miR-590/590-3p
chr8	57875883	57875884	IMPAD1	miR-218
chr7	120596268	120596269	ING3	miR-539
chr1	38327935	38327936	INPP5B	miR-494
chrX	53262302	53262303	IQSEC2	miR-31
chr12	108962803	108962804	ISCU	miR-210
chr5	52389427	52389428	ITGA2	miR-539
chr6	150722143	150722144	IYD	miR-382
chr4	6055511	6055512	JAKMIP1	*miR-130/301
chr4	6055511	6055512	JAKMIP1	*miR-19
chr12	390816	390817	JARID1A	miR-299/299-3p
chr7	27872401	27872402	JAZF1	miR-96/1271
chr17	39910898	39910899	JUP	miR-300
chr9	745276	745277	KANK1	*miR-15/16/195/424/497
chr9	745276	745277	KANK1	*miR-503
chr1	62703920	62703921	KANK4	miR-375
chr7	32907920	32907921	KBTBD2	miR-140/140-5p/876-3p
chr2	85280546	85280547	KCMF1	miR-346
chr20	47988700	47988701	KCNB1	*miR-153
chr20	47988700	47988701	KCNB1	*miR-448
chr4	20731669	20731670	KCNIP4	miR-23ab
chr1	160010665	160010666	KCNJ10	miR-421
chr17	21320979	21320980	KCNJ12	miR-124/506
chr2	18113867	18113868	KCNS3	miR-135
chr19	34302719	34302720	KCTD15	miR-326/330/330-5p
chr11	108345534	108345535	KDELC2	miR-122
chr8	136659378	136659379	KHDRBS3	miR-144
chr16	85706159	85706160	KIAA0182	miR-130/301
chr3	197401836	197401837	KIAA0226	miR-24
chr7	129770617	129770618	KIAA0265	miR-543
chr16	15690119	15690120	KIAA0430	miR-200bc/429
chr16	27791119	27791120	KIAA0556	miR-539
chr10	70776203	70776204	KIAA1279	miR-25/32/92/92ab/363/367
chr14	24886700	24886701	KIAA1305	*miR-15/16/195/424/497
chr14	24886700	24886701	KIAA1305	*miR-503
chr10	30306672	30306673	KIAA1462	miR-34a/34b-5p/34c/34c-5p/449/449abc/699
chr2	226516298	226516299	KIAA1486	*miR-182
chr2	226516298	226516299	KIAA1486	*miR-96/1271
chr2	226516754	226516755	KIAA1486	*miR-101
chr2	226516754	226516755	KIAA1486	*miR-144
chr7	138516214	138516215	KIAA1549	*miR-153
chr7	138516214	138516215	KIAA1549	*miR-448
chr1	233518465	233518466	KIAA1804	miR-124/506
chr1	233518499	233518500	KIAA1804	miR-375
chr1	233518501	233518502	KIAA1804	miR-375
chr1	11980334	11980335	KIAA2013	miR-19
chr6	17760807	17760808	KIF13A	*miR-130/301
chr6	17760807	17760808	KIF13A	*miR-19
chr8	28925094	28925095	KIF13B	miR-124/506
chr5	61681412	61681413	KIF2A	miR-15/16/195/424/497
chr10	7798032	7798033	KIN	miR-495/1192
chr4	55606739	55606740	KIT	miR-410
chr13	74265848	74265849	KLF12	miR-9
chr15	31666795	31666796	KLF13	*miR-1/206
chr15	31666795	31666796	KLF13	*miR-490/490-3p
chr9	110247384	110247385	KLF4	miR-346
chr1	900602	900603	KLHL17	miR-299/299-3p
chr3	47385584	47385585	KLHL18	miR-128
chr6	53516217	53516218	KLHL31	let-7/98
chr19	51517730	51517731	KLK10	miR-214/761
chr3	122143701	122143702	KPNA1	miR-148/152
chr13	50273602	50273603	KPNA3	miR-141/200a
chr13	50273830	50273831	KPNA3	miR-19
chr13	50273832	50273833	KPNA3	miR-19
chr3	160219862	160219863	KPNA4	miR-33/33ab
chr1	32637080	32637081	KPNA6	miR-300
chr12	25362216	25362217	KRAS	miR-181
chrX	37535018	37535019	LANCL3	miR-103/107
chr22	33669177	33669178	LARGE	miR-30a/30a-5p/30b/30b-5p/30cde/384-5p
chr13	21548580	21548581	LATS2	miR-25/32/92/92ab/363/367
chr1	225590145	225590146	LBR	*let-7/98
chr1	225590145	225590146	LBR	*miR-202/202-3p
chr10	98715681	98715682	LCOR	miR-144
chr10	98715697	98715698	LCOR	miR-96/1271
chr10	98718568	98718569	LCOR	miR-25/32/92/92ab/363/367
chr4	17847322	17847323	LCORL	miR-130/301
chr13	46700123	46700124	LCP1	miR-543
chr1	25893528	25893529	LDLRAP1	*miR-133
chr1	25893528	25893529	LDLRAP1	*miR-9
chr7	127895596	127895597	LEP	miR-490/490-3p
chr7	127895600	127895601	LEP	miR-490/490-3p
chr1	66100655	66100656	LEPR	miR-200bc/429
chr3	45719720	45719721	LIMD1	*let-7/98
chr3	45719720	45719721	LIMD1	*miR-202/202-3p
chr6	105527372	105527373	LIN28B	miR-181
chr7	156473662	156473663	LMBR1	miR-30a/30a-5p/30b/30b-5p/30cde/384-5p
chr3	197770477	197770478	LMLN	miR-30a/30a-5p/30b/30b-5p/30cde/384-5p
chr1	156109093	156109094	LMNA	miR-129/129-5p
chr5	96364370	96364371	LNPEP	miR-125/351
chr13	28121693	28121694	LNX2	miR-96/1271
chr15	99511674	99511675	LOC145814	miR-494
chr5	89756772	89756773	LOC153364	miR-182
chr16	19130622	19130623	LOC162073	miR-342/342-3p
chr15	71403405	71403406	LOC196993	miR-496
chr16	2263547	2263548	LOC283871	miR-30a/30a-5p/30b/30b-5p/30cde/384-5p
chr5	159820660	159820661	LOC63920	miR-590/590-3p
chr2	42285178	42285179	LOC91461	miR-342/342-3p
chrX	118151866	118151867	LONRF3	miR-103/107
chr19	11475133	11475134	LPPR2	miR-24
chr1	99772890	99772891	LPPR4	miR-96/1271
chr8	105501688	105501689	LRP12	miR-186
chr4	186288314	186288315	LRP2BP	miR-653
chr1	70587580	70587581	LRRC7	miR-340/340-5p
chr3	3888511	3888512	LRRN1	miR-218
chr3	3888512	3888513	LRRN1	miR-218
chr11	25100384	25100385	LUZP2	*miR-137
chr11	25100384	25100385	LUZP2	*miR-154
chr5	115361847	115361848	LVRN	miR-374/374ab
chr20	39314683	39314684	MAFB	miR-421
chr9	72841404	72841405	MAMDC2	miR-217
chr6	119500582	119500583	MAN1A1	miR-129/129-5p
chr16	87436759	87436760	MAP1LC3B	miR-204/211
chr16	87436763	87436764	MAP1LC3B	miR-204/211
chr12	117014182	117014183	MAP1LC3B2	miR-204/211
chr2	210595163	210595164	MAP2	miR-335/335-5p
chr17	12044580	12044581	MAP2K4	*miR-15/16/195/424/497
chr17	12044580	12044581	MAP2K4	*miR-503
chr22	22118228	22118229	MAPK1	miR-217
chr9	128200725	128200726	MAPKAP1	miR-186
chr6	114183164	114183164	MARCKS	miR-1/206
chr13	98045157	98045158	MBNL2	miR-181
chr5	112358130	112358131	MCC	miR-26ab/1297
chr2	47132468	47132469	MCFD2	miR-199/199-5p
chr2	47132574	47132575	MCFD2	miR-410
chr6	37605099	37605100	MDGA1	miR-9
chr14	47310760	47310761	MDGA2	miR-494
chr1	204519272	204519273	MDM4	miR-19
chr12	116399059	116399060	MED13L	miR-106/302
chr22	20941323	20941324	MED15	miR-125/351
chr14	71051460	71051461	MED6	miR-335/335-5p
chr5	126793013	126793014	MEGF10	miR-9
chr17	41719240	41719241	MEOX1	miR-24
chr4	99982510	99982511	METAP1	miR-153
chr10	126449033	126449034	METTL10	miR-320/320abcd
chr10	126449034	126449035	METTL10	miR-320/320abcd
chr1	156044212	156044213	MEX3A	miR-129/129-5p
chr1	156044213	156044214	MEX3A	miR-129/129-5p
chr19	1555285	1555286	MEX3D	miR-130/301
chr19	1555289	1555290	MEX3D	miR-130/301
chr15	42059679	42059680	MGA	*let-7/98
chr15	42059679	42059680	MGA	*miR-202/202-3p
chr4	7058190	7058191	MGC21874	miR-30a/30a-5p/30b/30b-5p/30cde/384-5p
chr3	127410958	127410959	MGLL	miR-182
chr1	67452321	67452322	MIER1	miR-141/200a
chr17	73262797	73262798	MIF4GD	miR-138
chr22	40806517	40806518	MKL1	miR-1/206
chr6	168363266	168363267	MLLT4	miR-22
chr12	122626600	122626601	MLXIP	miR-134
chr12	109994452	109994453	MMAB	miR-342/342-3p
chr12	109994454	109994455	MMAB	miR-342/342-3p
chr12	109994456	109994457	MMAB	miR-342/342-3p
chr17	53471667	53471668	MMD	miR-200bc/429
chr2	198415418	198415419	MOBKL3	*miR-101
chr2	198415418	198415419	MOBKL3	*miR-144
chr17	41878788	41878789	MPP3	miR-9
chr3	138122780	138122781	MRAS	miR-138
chr18	48325694	48325695	MRO	miR-370
chr11	10597080	10597081	MRVI1	miR-134
chr3	135869930	135869931	MSL2L1	miR-22
chr2	242034962	242034963	MTERFD2	miR-106/302
chr15	31231189	31231190	MTMR10	*miR-181
chr15	31231189	31231190	MTMR10	*miR-23ab
chr7	135613261	135613262	MTPN	*let-7/98
chr7	135613261	135613262	MTPN	*miR-181
chr7	135613261	135613262	MTPN	*miR-202/202-3p
chr5	7900711	7900712	MTRR	miR-361/361-5p
chr8	17503315	17503316	MTUS1	miR-145
chr2	177202443	177202444	MTX2	miR-26ab/1297
chr8	67474599	67474600	MYBL1	miR-221/222
chr1	39330286	39330287	MYCBP	miR-300
chr13	77619058	77619059	MYCBP2	miR-132/212
chr17	10424552	10424553	MYH2	miR-23ab
chr17	10531938	10531939	MYH3	miR-448
chr17	10346646	10346647	MYH4	miR-23ab
chr3	123331776	123331777	MYLK	miR-106/302
chr16	46741567	46741568	MYLK3	miR-197
chr15	52605152	52605153	MYO5A	*miR-153
chr15	52605152	52605153	MYO5A	*miR-448
chr18	47349616	47349617	MYO5B	miR-183
chr4	120107496	120107497	MYOZ2	miR-203
chr17	47904881	47904882	MYST2	miR-149
chr20	62872105	62872106	MYT1	miR-146
chr5	177550685	177550686	N4BP3	miR-329/362-3p
chr12	76441945	76441946	NAP1L1	miR-221/222
chr4	89617452	89617453	NAP1L5	miR-221/222
chr20	23355456	23355457	NAPB	miR-200bc/429
chr20	23355455	23355458	NAPB	miR-200bc/429
chr7	102742693	102742694	NAPEPLD	miR-218
chr11	63723643	63723644	NAT11	miR-199/199-5p
chr3	113438984	113438985	NAT13	miR-96/1271
chr13	36246511	36246512	NBEA	miR-190
chr8	102701455	102701456	NCALD	*miR-182
chr8	102701455	102701456	NCALD	*miR-96/1271
chr19	3209558	3209559	NCLN	miR-135
chr2	24991275	24991276	NCOA1	miR-23ab
chr5	52979077	52979078	NDUFS4	*miR-128
chr5	52979077	52979078	NDUFS4	*miR-27ab
chr12	8249049	8249050	NECAP1	miR-143
chr3	52745047	52745048	NEK4	miR-378/422a
chr18	77287795	77287796	NFATC1	miR-143
chr9	14082835	14082836	NFIB	miR-339-5p
chr4	47849830	47849831	NFXL1	*miR-135
chr4	47849830	47849831	NFXL1	*miR-24
chr6	41065296	41065297	NFYA	miR-200bc/429
chr12	104512917	104512918	NFYB	miR-544
chr17	47590404	47590405	NGFR	*miR-1/206
chr17	47590404	47590405	NGFR	*miR-299/299-3p
chr13	39623202	39623203	NHLRC3	miR-495/1192
chr17	7322187	7322188	NLGN2	*miR-182
chr17	7322187	7322188	NLGN2	*miR-96/1271
chr1	183221714	183221715	NMNAT2	miR-185/882
chr18	31431611	31431612	NOL4	miR-148/152
chr1	162337660	162337661	NOS1AP	miR-204/211
chr8	120435949	120435950	NOV	miR-384/384-3p
chr11	89059881	89059882	NOX4	miR-25/32/92/92ab/363/367
chr1	24797382	24797383	NPAL3	miR-653
chr2	101612538	101612539	NPAS2	miR-19
chr17	45699482	45699483	NPEPPS	miR-129/129-5p
chr17	79525075	79525076	NPLOC4	miR-124/506
chr9	127284747	127284748	NR6A1	miR-377
chr21	16334218	16334219	NRIP1	miR-33/33ab
chr21	16334362	16334363	NRIP1	miR-410
chr11	9004845	9004846	NRIP3	miR-34a/34b-5p/34c/34c-5p/449/449abc/699
chr6	24146573	24146574	NRSN1	*miR-29abc
chr6	24146573	24146574	NRSN1	*miR-7/7ab
chr6	24147482	24147483	NRSN1	miR-143
chr2	50148971	50148972	NRXN1	miR-339-5p
chr2	50149053	50149054	NRXN1	miR-300
chr14	80329804	80329805	NRXN3	miR-23ab
chr17	9144201	9144202	NTN1	miR-326/330/330-5p
chr12	106457262	106457263	NUAK1	miR-290-5p/292-5p/371-5p
chr1	27272863	27272864	NUDC	miR-194
chr17	27588805	27588806	NUFIP2	miR-365
chr11	71714487	71714488	NUMA1	miR-124/506
chr6	17615455	17615456	NUP153	miR-383
chr22	45580835	45580836	NUP50	miR-10
chr10	50942762	50942763	OGDHL	miR-377
chr1	102269217	102269218	OLFM3	miR-379
chr2	201775204	201775205	ORC2L	miR-300
chr7	103767278	103767279	ORC5L	miR-135
chr17	1946445	1946446	OVCA2	miR-485/485-5p
chr11	65563480	65563481	OVOL1	miR-96/1271
chr13	48985473	48985474	P2RY5	miR-27ab
chr8	81880371	81880372	PAG1	miR-144
chr20	9519751	9519752	PAK7	miR-129/129-5p
chr16	50265770	50265771	PAPD5	miR-203
chr9	119159965	119159966	PAPPA	miR-338/338-3p
chr4	79841656	79841657	PAQR3	miR-137
chr3	142680973	142680974	PAQR9	miR-495/1192
chr18	77915905	77915906	PARD6G	miR-133
chr11	59404965	59404966	PATL1	miR-19
chr11	59405798	59405799	PATL1	miR-136
chr2	113975103	113975104	PAX8	*miR-101
chr2	113975103	113975104	PAX8	*miR-144
chr2	113975109	113975110	PAX8	*miR-101
chr2	113975109	113975110	PAX8	*miR-144
chr4	134111355	134111356	PCDH10	miR-19
chr4	31147117	31147118	PCDH7	miR-33/33ab
chr7	82384765	82384766	PCLO	miR-339-5p
chr8	52732395	52732396	PCMTD1	miR-137
chr8	52732395	52732396	PCMTD1	miR-25/32/92/92ab/363/367
chr3	142536819	142536820	PCOLCE2	miR-25/32/92/92ab/363/367
chr5	95728388	95728389	PCSK1	miR-203
chrX	24576323	24576324	PCYT1B	miR-145
chr9	125582137	125582138	PDCL	miR-30a/30a-5p/30b/30b-5p/30cde/384-5p
chr2	178490828	178490829	PDE11A	miR-182
chr4	120415854	120415855	PDE5A	miR-375
chr15	85681564	85681565	PDE8A	miR-25/32/92/92ab/363/367
chr11	103778143	103778144	PDGFD	miR-203
chr1	26452023	26452024	PDIK1L	miR-653
chr4	95589336	95589337	PDLIM5	miR-455/455-5p
chr16	70191555	70191556	PDPR	miR-204/211
chr5	32110915	32110916	PDZD2	*miR-137
chr5	32110915	32110916	PDZD2	*miR-25/32/92/92ab/363/367
chr14	56763924	56763925	PELI2	*miR-128
chr14	56763924	56763925	PELI2	*miR-27ab
chr3	149683947	149683948	PFN2	miR-485/485-5p
chr1	10479848	10479849	PGD	miR-1/206
chr1	64125792	64125793	PGM1	miR-124/506
chr4	129191585	129191586	PGRMC2	miR-141/200a
chr1	28823143	28823144	PHACTR4	miR-106/302
chr6	33384060	33384061	PHF1	miR-873
chr8	133858711	133858712	PHF20L1	miR-181
chr8	75765046	75765047	PI15	miR-376/376ab/376b-3p
chr1	207103629	207103630	PIGR	miR-219/219-5p
chr5	67593993	67593994	PIK3R1	miR-150
chr6	37143132	37143133	PIM1	*miR-144
chr6	37143132	37143133	PIM1	*miR-486/486-5p
chr17	36925925	36925926	PIP4K2B	miR-149
chr17	1424872	1424873	PITPNA	miR-148/152
chr17	1424874	1424875	PITPNA	miR-148/152
chr4	111538778	111538779	PITX2	miR-494
chr2	199013098	199013099	PLCL1	miR-19
chr5	41310881	41310882	PLCXD3	miR-124/506
chr5	41310905	41310906	PLCXD3	miR-221/222
chr2	68623528	68623529	PLEK	miR-205
chr14	68054606	68054607	PLEKHH1	miR-26ab/1297
chr17	40819964	40819965	PLEKHH3	miR-129/129-5p
chr5	57750368	57750369	PLK2	*miR-128
chr5	57750368	57750369	PLK2	*miR-27ab
chr20	31830940	31830941	PLUNC	miR-15/16/195/424/497
chr20	56226921	56226922	PMEPA1	miR-129/129-5p
chr2	219211368	219211369	PNKD	miR-30a/30a-5p/30b/30b-5p/30cde/384-5p
chr7	131185994	131185995	PODXL	miR-181
chr1	46654907	46654908	POMGNT1	miR-101
chr22	46639612	46639613	PPARA	miR-124/506
chr2	29022958	29022959	PPP1CB	miR-200bc/429
chr1	202557576	202557577	PPP1R12B	miR-410
chr17	48211933	48211934	PPP1R9B	*miR-182
chr17	48211933	48211934	PPP1R9B	*miR-96/1271
chr4	101946476	101946477	PPP3CA	miR-499/499-5p
chr9	127911833	127911834	PPP6C	miR-31
chr6	32131039	32131040	PPT2	miR-15/16/195/424/497
chr6	32131048	32131049	PPT2	miR-15/16/195/424/497
chr12	108126675	108126676	PRDM4	miR-384/384-3p
chr1	57173432	57173433	PRKAA2	miR-186
chr16	24226155	24226156	PRKCB1	miR-184
chr2	46413541	46413542	PRKCE	miR-103/107
chr14	30046015	30046016	PRKD1	miR-376/376ab/376b-3p
chr3	71821850	71821851	PROK2	miR-23ab
chr8	37635648	37635649	PROSC	*miR-130/301
chr8	37635648	37635649	PROSC	*miR-153
chr2	153511700	153511701	PRPF40A	miR-374/374ab
chr5	120022441	120022442	PRR16	miR-374/374ab
chr16	2902975	2902980	PRSS22	let-7/98
chr1	151007823	151007824	PRUNE	*miR-221/222
chr1	151007823	151007824	PRUNE	*miR-485/485-5p
chr17	76670232	76670233	PSCD1	*miR-10
chr17	76670232	76670233	PSCD1	*miR-339-5p
chr7	6202412	6202413	PSCD3	miR-150
chr5	139222498	139222499	PSD2	miR-370
chr8	18388176	18388177	PSD3	miR-499/499-5p
chr8	18392698	18392699	PSD3	miR-106/302
chr9	15465453	15465454	PSIP1	miR-214/761
chr1	109822735	109822736	PSRC1	miR-140/140-5p/876-3p
chr9	72333221	72333222	PTAR1	miR-25/32/92/92ab/363/367
chr19	812025	812026	PTBP1	miR-340/340-5p
chr14	52743205	52743206	PTGDR	*miR-128
chr14	52743205	52743206	PTGDR	*miR-27ab
chr14	88934442	88934443	PTPN21	miR-30a/30a-5p/30b/30b-5p/30cde/384-5p
chr3	47454705	47454706	PTPN23	miR-142-3p
chr7	105097274	105097275	PUS7	miR-124/506
chr12	120649796	120649797	PXN	miR-199/199-5p
chr1	154930302	154930303	PYGO2	*let-7/98
chr1	154930302	154930303	PYGO2	*miR-202/202-3p
chr20	56942227	56942228	RAB22A	miR-182
chr20	56942556	56942557	RAB22A	miR-30a/30a-5p/30b/30b-5p/30cde/384-5p
chr18	9859343	9859344	RAB31	miR-26ab/1297
chr12	70209463	70209464	RAB3IP	miR-129/129-5p
chr3	133547440	133547441	RAB6B	miR-194
chr2	130738474	130738475	RAB6C	miR-218
chr1	202850054	202850055	RABIF	miR-491/491-5p
chr2	121052133	121052134	RALB	*miR-182
chr2	121052133	121052134	RALB	*miR-96/1271
chr12	69050993	69050994	RAP1B	*miR-149
chr12	69050993	69050994	RAP1B	*miR-24
chr4	99364500	99364501	RAP1GDS1	miR-34a/34b-5p/34c/34c-5p/449/449abc/699
chr2	204299255	204299256	RAPH1	miR-155
chr17	34069588	34069589	RASL10B	miR-383
chr15	65346097	65346098	RASL12	miR-30a/30a-5p/30b/30b-5p/30cde/384-5p
chr20	34240083	34240084	RBM12	*miR-31
chr20	34240083	34240084	RBM12	*miR-335/335-5p
chr6	155154574	155154575	RBM16	miR-143
chr6	17292447	17292448	RBM24	miR-320/320abcd
chr8	95718241	95718242	RBM35A	miR-200bc/429
chr22	36140129	36140130	RBM9	miR-129/129-5p
chr3	30046423	30046424	RBMS3	miR-129/129-5p
chr1	173903624	173903625	RC3H1	miR-101
chr1	173903736	173903737	RC3H1	miR-214/761
chr1	17735542	17735543	RCC2	miR-22
chr14	103195326	103195327	RCOR1	miR-190
chr2	86441640	86441641	REEP1	miR-30a/30a-5p/30b/30b-5p/30cde/384-5p
chr2	86441643	86441644	REEP1	miR-30a/30a-5p/30b/30b-5p/30cde/384-5p
chr2	86444116	86444117	REEP1	miR-124/506
chr1	2334610	2334611	RER1	miR-24
chr10	43624832	43624833	RET	miR-377
chr2	100017668	100017669	REV1	miR-183
chr6	111621188	111621189	REV3L	miR-29abc
chr13	34410459	34410460	RFC3	miR-539
chr17	33338963	33338964	RFFL	miR-124/506
chr16	74657799	74657800	RFWD3	*miR-103/107
chr16	74657799	74657800	RFWD3	*miR-15/16/195/424/497
chr15	56385522	56385523	RFXDC2	miR-221/222
chr1	183897393	183897394	RGL1	*miR-101
chr1	183897393	183897394	RGL1	*miR-144
chr10	121259382	121259383	RGS10	miR-199/199-5p
chr5	95129055	95129056	RHOBTB3	miR-204/211
chr17	30551985	30551986	RHOT1	miR-204/211
chr12	107279803	107279804	RIC8B	miR-125a-3p
chr8	105264086	105264087	RIMS2	miR-129/129-5p
chr8	105264754	105264755	RIMS2	miR-129/129-5p
chr1	41086395	41086396	RIMS3	miR-200bc/429
chr1	41086441	41086442	RIMS3	*miR-182
chr1	41086441	41086442	RIMS3	*miR-31
chr1	41088675	41088676	RIMS3	miR-34a/34b-5p/34c/34c-5p/449/449abc/699
chr1	155870153	155870154	RIT1	miR-27ab
chr2	151325024	151325025	RND3	miR-106/302
chr2	7179901	7179902	RNF144A	miR-338/338-3p
chr18	44040596	44040597	RNF165	*miR-126/126-3p
chr18	44040596	44040597	RNF165	*miR-487/487b
chr5	63665860	63665861	RNF180	miR-130/301
chr8	101270190	101270191	RNF19A	miR-19
chr1	185070292	185070293	RNF2	*miR-130/301
chr1	185070292	185070293	RNF2	*miR-19
chr1	185070997	185070998	RNF2	miR-183
chr13	79188510	79188511	RNF219	miR-148/152
chr9	36339737	36339738	RNF38	miR-218
chr16	30785449	30785450	RNF40	miR-125/351
chr9	94485242	94485243	ROR2	miR-204/211
chr2	89049873	89049874	RPIA	miR-129/129-5p
chr17	27050906	27050907	RPL23A	miR-378/422a
chr17	27050909	27050910	RPL23A	miR-378/422a
chr2	154333929	154333930	RPRM	miR-335/335-5p
chr11	17095959	17095960	RPS13	miR-137
chr14	91337462	91337463	RPS6KA5	miR-204/211
chr17	58024323	58024324	RPS6KB1	miR-129/129-5p
chr20	939769	939770	RSPO4	miR-34a/34b-5p/34c/34c-5p/449/449abc/699
chr19	49519148	49519149	RUVBL2	*miR-128
chr19	49519148	49519149	RUVBL2	*miR-27ab
chr19	39078096	39078097	RYR1	miR-124/506
chr16	51170025	51170026	SALL1	*miR-132/212
chr16	51170025	51170026	SALL1	*miR-194
chr8	119201966	119201967	SAMD12	miR-182
chr8	119201967	119201968	SAMD12	miR-182
chr6	147886106	147886107	SAMD5	miR-376c
chr15	75312751	75312752	SCAMP5	miR-218
chr15	76640854	76640855	SCAPER	miR-139-5p
chr4	83551006	83551007	SCD5	miR-221/222
chr11	118036153	118036154	SCN2B	miR-34a/34b-5p/34c/34c-5p/449/449abc/699
chr2	167053997	167053998	SCN9A	miR-31
chr10	121701128	121701129	SEC23IP	miR-30a/30a-5p/30b/30b-5p/30cde/384-5p
chr3	127788697	127788698	SEC61A1	miR-129/129-5p
chr3	169710901	169710902	SEC62	miR-376c
chr9	91974079	91974080	SECISBP2	miR-24
chr7	83590230	83590231	SEMA3A	miR-379
chr2	74908186	74908187	SEMA4F	miR-34a/34b-5p/34c/34c-5p/449/449abc/699
chr17	7475158	7475159	SENP3	miR-410
chr6	76425593	76425594	SENP6	miR-592/599
chr6	158532381	158532382	SERAC1	miR-7/7ab
chr6	122766137	122766138	SERINC1	miR-200bc/429
chr3	150262211	150262212	SERP1	miR-27ab
chr7	100781908	100781909	SERPINE1	miR-10
chr1	28608337	28608338	SESN2	miR-182
chr4	154702282	154702283	SFRP2	miR-224
chr6	36569847	36569848	SFRS3	miR-290-5p/292-5p/371-5p
chr2	38972231	38972232	SFRS7	miR-30a/30a-5p/30b/30b-5p/30cde/384-5p
chr2	38972237	38972238	SFRS7	miR-30a/30a-5p/30b/30b-5p/30cde/384-5p
chr3	153973293	153973294	SGEF	miR-19
chr17	2283440	2283441	SGSM2	miR-34a/34b-5p/34c/34c-5p/449/449abc/699
chr11	70315725	70315726	SHANK2	miR-494
chr11	70315728	70315729	SHANK2	miR-494
chr11	70317227	70317228	SHANK2	miR-411
chr16	46615601	46615602	SHCBP1	miR-19
chr15	45459989	45459990	SHF	miR-204/211
chr1	201861018	201861019	SHISA4	miR-150
chr1	201861019	201861020	SHISA4	miR-150
chr16	48395459	48395460	SIAH1	miR-141/200a
chr3	113346595	113346596	SIDT1	miR-29abc
chr20	1919130	1919131	SIRPA	miR-421
chr10	69676382	69676383	SIRT1	miR-138
chr10	69678077	69678078	SIRT1	miR-141/200a
chr12	120750889	120750890	SIRT4	miR-15/16/195/424/497
chr14	105225978	105225979	SIVA1	miR-340/340-5p
chr19	46268726	46268727	SIX5	miR-29abc
chr20	35242250	35242251	SLA2	miR-204/211
chrX	153715794	153715795	SLC10A3	*miR-146
chrX	153715794	153715795	SLC10A3	*miR-9
chr4	147177562	147177563	SLC10A7	*miR-181
chr4	147177562	147177563	SLC10A7	*miR-543
chr5	127523592	127523593	SLC12A2	miR-23ab
chrX	73751399	73751400	SLC16A2	miR-31
chr12	100814377	100814378	SLC17A8	miR-340/340-5p
chr1	169433272	169433273	SLC19A2	*miR-101
chr1	169433272	169433273	SLC19A2	*miR-144
chr6	160872150	160872151	SLC22A3	miR-124/506
chr13	41383853	41383854	SLC25A15	miR-143
chr13	41383854	41383855	SLC25A15	*miR-125/351
chr13	41383854	41383855	SLC25A15	*miR-143
chr12	98995407	98995408	SLC25A3	miR-873
chr20	62375377	62375378	SLC2A4RG	miR-421
chr9	116024655	116024656	SLC31A1	*let-7/98
chr9	116024655	116024656	SLC31A1	*miR-196ab
chr12	46752647	46752648	SLC38A2	miR-140/140-5p/876-3p
chr1	48713393	48713394	SLC5A9	miR-326/330/330-5p
chr5	1394692	1394693	SLC6A3	*miR-132/212
chr5	1394692	1394693	SLC6A3	*miR-30a/30a-5p/30b/30b-5p/30cde/384-5p
chr2	40339602	40339603	SLC8A1	miR-495/1192
chr13	86367616	86367617	SLITRK6	miR-145
chr15	67074089	67074090	SMAD6	miR-25/32/92/92ab/363/367
chr17	61910286	61910287	SMARCD2	miR-125/351
chr2	55776640	55776641	SMEK2	miR-29abc
chr2	55776644	55776645	SMEK2	miR-300
chr16	18820880	18820881	SMG1	miR-431
chr1	156220333	156220334	SMG5	miR-185/882
chr7	128853307	128853308	SMO	miR-370
chr14	70497187	70497188	SMOC1	miR-204/211
chr16	68392481	68392482	SMPD3	miR-144
chr15	42823988	42823989	SNAP23	*miR-182
chr15	42823988	42823989	SNAP23	*miR-9
chr15	42823988	42823989	SNAP23	*miR-96/1271
chr15	42823992	42823993	SNAP23	*miR-182
chr15	42823992	42823993	SNAP23	*miR-9
chr15	42823992	42823993	SNAP23	*miR-96/1271
chr21	44836578	44836579	SNF1LK	miR-137
chr18	19209149	19209150	SNRPD1	miR-486/486-5p
chr15	64435515	64435516	SNX1	miR-125a-3p
chr15	64435517	64435518	SNX1	miR-125a-3p
chr16	12668127	12668128	SNX29	miR-340/340-5p
chr20	17922969	17922970	SNX5	miR-23ab
chr14	35032317	35032318	SNX6	miR-122
chr21	33040892	33040893	SOD1	miR-1/206
chr10	97071936	97071937	SORBS1	miR-218
chr17	41831843	41831844	SOST	let-7/98
chr5	157053335	157053336	SOX30	miR-448
chr12	23686824	23686825	SOX5	miR-495/1192
chr12	53807848	53807849	SP1	miR-1/206
chr17	4862629	4862630	SPAG7	miR-377
chr2	32379662	32379663	SPAST	miR-30a/30a-5p/30b/30b-5p/30cde/384-5p
chr2	139327489	139327490	SPOPL	*miR-448
chr2	139329489	139329490	SPOPL	*miR-182
chr2	139329489	139329490	SPOPL	miR-31
chr1	9427681	9427682	SPSB1	miR-24
chr2	54896374	54896375	SPTBN1	miR-203
chr2	54896375	54896376	SPTBN1	miR-203
chr11	18631404	18631405	SPTY2D1	miR-15/16/195/424/497
chr3	142775314	142775315	SR140	miR-542/542-3p
chr3	142775315	142775316	SR140	miR-542/542-3p
chr20	36033650	36033651	SRC	miR-141/200a
chr6	43148986	43148987	SRF	miR-125/351
chr12	64536705	64536706	SRGAP1	miR-103/107
chr1	206634813	206634814	SRGAP2	miR-132/212
chr3	9026566	9026567	SRGAP3	miR-544
chr3	9026790	9026791	SRGAP3	miR-329/362-3p
chr7	87835258	87835259	SRI	miR-542/542-3p
chr4	57368806	57368807	SRP72	miR-141/200a
chr11	126133802	126133803	SRPR	miR-335/335-5p
chr2	74089433	74089434	STAMBP	*miR-101
chr2	74089433	74089434	STAMBP	*miR-139-5p
chr19	1228259	1228260	STK11	miR-326/330/330-5p
chr6	36462302	36462303	STK38	miR-218
chr2	168810731	168810732	STK39	miR-22
chr1	36805311	36805312	STK40	*miR-129/129-5p
chr1	36805311	36805312	STK40	*miR-134
chr1	36805311	36805312	STK40	*miR-758
chr9	125887701	125887702	STRBP	miR-26ab/1297
chr1	28149923	28149924	STX12	miR-216/216b
chr9	102736006	102736007	STX17	miR-34a/34b-5p/34c/34c-5p/449/449abc/699
chr3	121137966	121137967	STXBP5L	miR-290-5p/292-5p/371-5p
chr9	136230303	136230304	SURF4	miR-653
chr5	75621383	75621384	SV2C	miR-135
chr9	113128775	113128776	SVEP1	miR-143
chrX	16778526	16778527	SYAP1	miR-223
chr20	43996453	43996454	SYS1	miR-326/330/330-5p
chr12	79844329	79844330	SYT1	miR-1/206
chr12	79844460	79844461	SYT1	miR-148/152
chr11	7489248	7489249	SYT9	miR-9
chr20	60550978	60550979	TAF4	*miR-182
chr20	60550978	60550979	TAF4	*miR-96/1271
chr17	27870991	27870992	TAOK1	*miR-128
chr17	27870991	27870992	TAOK1	*miR-27ab
chr4	16163141	16163142	TAPT1	miR-182
chr4	16164290	16164291	TAPT1	miR-205
chr16	30368923	30368924	TBC1D10B	miR-122
chr2	101624257	101624258	TBC1D8	miR-199/199-5p
chrX	9684737	9684738	TBL1X	miR-142-3p
chr3	176743267	176743268	TBL1XR1	miR-135
chr6	134308215	134308216	TBPL1	miR-18ab
chrX	102885648	102885649	TCEAL1	miR-448
chr18	52890936	52890937	TCF4	miR-204/211
chr10	114926019	114926026	TCF7L2	miR-132/212
chr1	151746201	151746202	TDRKH	miR-485/485-5p
chr11	12966145	12966146	TEAD1	miR-873
chr6	35441405	35441406	TEAD3	miR-590/590-3p
chr13	95226985	95226986	TGDS	let-7/98
chr9	101915886	101915887	TGFBR1	miR-142-3p
chr3	30734899	30734900	TGFBR2	miR-103/107
chr20	57569765	57569766	TH1L	miR-1/206
chr1	6694844	6694845	THAP3	miR-214/761
chr1	36770183	36770184	THRAP3	miR-133
chr3	24164332	24164333	THRB	miR-425/489
chr2	138434189	138434190	THSD7B	miR-876-5p
chr2	192814978	192814979	TMEFF2	miR-200bc/429
chr3	52873983	52873984	TMEM110	miR-141/200a
chr4	1719061	1719062	TMEM129	miR-141/200a
chr4	1719101	1719102	TMEM129	miR-197
chr11	87034001	87034002	TMEM135	*miR-145
chr11	87034001	87034002	TMEM135	*miR-199/199-5p
chr6	11581413	11581414	TMEM170B	miR-186
chr6	11583066	11583067	TMEM170B	miR-23ab
chr6	159056036	159056037	TMEM181	miR-124/506
chr16	50069771	50069772	TMEM188	miR-200bc/429
chr8	133723184	133723185	TMEM71	miR-181
chr1	111660745	111660746	TMEM77	miR-125/351
chr11	18723845	18723846	TMEM86A	miR-29abc
chr7	150778180	150778181	TMUB1	miR-27ab
chr17	26672320	26672321	TNFAIP1	miR-137
chr3	195591033	195591034	TNK2	miR-149
chr8	9634474	9634475	TNKS	miR-190
chr10	93622958	93622959	TNKS2	miR-106/302
chr7	5347082	5347083	TNRC18	miR-142-3p
chr7	5347675	5347676	TNRC18	miR-34a/34b-5p/34c/34c-5p/449/449abc/699
chr22	40731480	40731481	TNRC6B	miR-203
chr1	45809608	45809609	TOE1	miR-129/129-5p
chr6	83076288	83076289	TPBG	miR-653
chr9	6331431	6331432	TPD52L3	miR-181
chr11	6634188	6634189	TPP1	miR-130/301
chr1	211546627	211546628	TRAF5	miR-218
chr10	17186550	17186551	TRDMT1	miR-499/499-5p
chr5	64886111	64886112	TRIM23	miR-194
chr1	231353744	231353745	TRIM67	miR-137
chr5	14508562	14508563	TRIO	miR-125a-3p
chr22	38170092	38170093	TRIOBP	miR-410
chr11	101323636	101323637	TRPC6	miR-135
chr11	101323645	101323646	TRPC6	miR-26ab/1297
chr8	116426232	116426233	TRPS1	miR-218
chr9	135771012	135771013	TSC1	miR-361/361-5p
chr13	45007696	45007697	TSC22D1	miR-130/301
chr7	138874415	138874416	TTC26	miR-124/506
chr2	47301618	47301619	TTC7A	miR-124/506
chr17	72257931	72257932	TTYH2	miR-144
chr12	44189342	44189343	TWF1	miR-320/320abcd
chr1	32661610	32661611	TXLNA	miR-19
chr4	68484093	68484094	UBA6	miR-141/200a
chr1	154243262	154243263	UBAP2L	miR-101
chr17	4186116	4186117	UBE2G1	miR-22
chr6	90036832	90036833	UBE2J1	*miR-106/302
chr6	90036832	90036833	UBE2J1	*miR-221/222
chr9	33917284	33917285	UBE2R2	miR-204/211
chr8	74706242	74706243	UBE2W	miR-145
chr8	74706248	74706249	UBE2W	miR-145
chr7	157060701	157060702	UBE3C	miR-182
chr11	118267157	118267158	UBE4A	*miR-128
chr11	118267157	118267158	UBE4A	*miR-27ab
chr16	23583362	23583363	UBFD1	miR-27ab
chr13	30339471	30339472	UBL3	miR-23ab
chr15	43235304	43235305	UBR1	miR-203
chr2	136540474	136540475	UBXD2	miR-25/32/92/92ab/363/367
chr11	73686037	73686038	UCP2	*miR-15/16/195/424/497
chr11	73686037	73686038	UCP2	*miR-214/761
chr11	73712352	73712353	UCP3	miR-30a/30a-5p/30b/30b-5p/30cde/384-5p
chr9	114695314	114695315	UGCG	miR-200bc/429
chr1	162492377	162492378	UHMK1	miR-7/7ab
chr17	19679066	19679067	ULK2	miR-130/301
chr7	913002	913003	UNC84A	miR-300
chr3	118922869	118922870	UPK1B	miR-338/338-3p
chr19	35770676	35770679	USF2	miR-875-5p
chr16	84813022	84813023	USP10	miR-138
chr3	179501956	179501957	USP13	miR-135
chr12	62799400	62799401	USP15	miR-181
chr21	17250881	17250882	USP25	*miR-15/16/195/424/497
chr21	17250881	17250882	USP25	*miR-503
chr16	23078823	23078824	USP31	miR-874
chr11	75854947	75854948	UVRAG	miR-488
chr11	75855063	75855064	UVRAG	*miR-216/216b
chr11	75855063	75855064	UVRAG	*miR-326/330/330-5p
chr17	56051827	56051828	VEZF1	miR-200bc/429
chr16	69358513	69358514	VPS4A	*miR-103/107
chr16	69358513	69358514	VPS4A	*miR-15/16/195/424/497
chr14	74729424	74729425	VSX2	miR-590/590-3p
chr4	39287418	39287419	WDR19	miR-590/590-3p
chr14	102689892	102689893	WDR20	miR-374/374ab
chr1	224577496	224577497	WDR26	miR-590/590-3p
chr9	37862123	37862124	WDR32	miR-590/590-3p
chr9	34088323	34088324	WDR40A	miR-216/216b
chr2	29170620	29170621	WDR43	miR-141/200a
chr2	29170622	29170623	WDR43	miR-141/200a
chr17	61667874	61667875	WDR68	miR-200bc/429
chr3	52290465	52290466	WDR82	miR-410
chr3	52290593	52290594	WDR82	miR-30a/30a-5p/30b/30b-5p/30cde/384-5p
chr3	52290620	52290621	WDR82	*miR-193ab
chr3	52290620	52290621	WDR82	*miR-200bc/429
chr12	56295297	56295298	WIBG	miR-873
chr12	56295619	56295620	WIBG	miR-375
chr17	38434633	38434634	WIPF2	miR-153
chr17	38437242	38437243	WIPF2	miR-23ab
chr12	1020506	1020506	WNK1	*miR-130/301
chr12	1020506	1020506	WNK1	*miR-19
chr17	40948962	40948963	WNK4	miR-140/140-5p/876-3p
chr21	40769289	40769290	WRB	miR-140/140-5p/876-3p
chr6	2785942	2785943	WRNIP1	miR-448
chr4	184238669	184238670	WWC2	miR-192/215
chr16	79245819	79245820	WWOX	*miR-134
chr16	79245819	79245820	WWOX	*miR-758
chr8	87479846	87479847	WWP1	miR-30a/30a-5p/30b/30b-5p/30cde/384-5p
chr16	69975630	69975631	WWP2	miR-219/219-5p
chr17	7192080	7192081	YBX2	miR-326/330/330-5p
chr18	724386	724387	YES1	*miR-182
chr18	724386	724387	YES1	*miR-96/1271
chr4	69179801	69179802	YTHDC1	miR-148/152
chr17	1247961	1247962	YWHAE	miR-26ab/1297
chr14	100744482	100744483	YY1	miR-410
chr2	174091655	174091656	ZAK	*miR-182
chr2	174091655	174091656	ZAK	*miR-96/1271
chr14	64998658	64998659	ZBTB1	miR-653
chr9	129647101	129647102	ZBTB34	*miR-128
chr9	129647101	129647102	ZBTB34	*miR-27ab
chr3	141165776	141165777	ZBTB38	miR-7/7ab
chr11	130103612	130103613	ZBTB44	miR-7/7ab
chr11	110038259	110038260	ZC3H12C	miR-377
chr16	88697797	88697798	ZC3H18	miR-186
chr16	87443105	87443106	ZCCHC14	miR-326/330/330-5p
chr16	87443855	87443856	ZCCHC14	miR-135
chr1	31837195	31837196	ZCCHC17	miR-150
chr10	81142862	81142863	ZCCHC24	miR-204/211
chr4	25370889	25370890	ZCCHC4	miR-18ab
chr10	99217036	99217037	ZDHHC16	miR-874
chr13	21950627	21950628	ZDHHC20	miR-124/506
chr9	14618315	14618316	ZDHHC21	miR-196ab
chr9	14618929	14618930	ZDHHC21	miR-338/338-3p
chr16	85009462	85009463	ZDHHC7	*miR-130/301
chr16	85009462	85009463	ZDHHC7	*miR-148/152
chr8	77777277	77777278	ZFHX4	*miR-128
chr8	77777277	77777278	ZFHX4	*miR-224
chr8	77777277	77777278	ZFHX4	*miR-27ab
chr2	43451046	43451047	ZFP36L2	miR-1/206
chr20	39807737	39807738	ZHX3	miR-182
chr3	147104232	147104233	ZIC4	miR-495/1192
chr7	99632299	99632300	ZKSCAN1	*miR-103/107
chr7	99632299	99632300	ZKSCAN1	*miR-15/16/195/424/497
chr3	124947264	124947265	ZNF148	miR-340/340-5p
chr1	244219511	244219512	ZNF238	miR-300
chr22	22840279	22840280	ZNF280B	miR-873
chrX	129338912	129338913	ZNF280C	miR-431
chr6	87971644	87971645	ZNF292	miR-129/129-5p
chr8	28203293	28203294	ZNF395	miR-129/129-5p
chr9	116818003	116818004	ZNF618	miR-129/129-5p
chr9	116818032	116818033	ZNF618	*miR-129/129-5p
chr9	116818032	116818033	ZNF618	*miR-592/599
chr8	102212221	102212222	ZNF706	miR-30a/30a-5p/30b/30b-5p/30cde/384-5p
chr14	102808654	102808655	ZNF839	miR-23ab
chr22	29450922	29450923	ZNRF3	miR-411
chr1	71531396	71531397	ZRANB2	miR-328
chr19	13942233	13942234	ZSWIM4	miR-221/222
chr1	53287304	53287305	ZYG11B	miR-135
